# Supplementary material for: Organisational and Team-Level Strategies to Enhance Work Engagement and Mitigate Burnout Among Nurse Case Managers: A Global Scoping Review with Implications for the Gulf Region
Source: Nurs Rep. 2026 Apr 17;16(4):145. doi: 10.3390/nursrep16040145 (PMC13118688; doi:10.3390/nursrep16040145)
Supplement: Supplementary file 1 [file nursrep-16-00145-s001.zip]

Archive with 1 entries (1 files):
- nursrep-4243926-supplementary.pdf
